# Supplementary material for: Deleterious Effects of an Air Pollutant (NO2) on a Selection of Commensal Skin Bacterial Strains, Potential Contributor to Dysbiosis?
Source: Front Microbiol. 2020 Dec 8;11:591839. doi: 10.3389/fmicb.2020.591839 (PMC7752777; doi:10.3389/fmicb.2020.591839)
Supplement: Supplementary file 2 [file Table_1.XLS]

## Sheet: Feuil2
Supplementary Table 1 - Bacterial strains used in this study
Species	Strain	Source	Reference
Staphylococcus aureus	MFP03	skin swab, cheekbones	Hillion et al, 2013
Staphylococcus epidermidis	MFP04	skin swab, cheekbones	Hillion et al, 2013
Staphylococcus capitis	MFP08	skin swab, scapula	Hillion et al, 2013
Pseudomonas fluorescens	MFP05	skin swab, scapula	Hillion et al, 2013
Corynebacterium tuberculostearicum	CIP102622	Skin swab	Feurer et al, 2004
