# Supplementary material for: Deleterious Effects of an Air Pollutant (NO2) on a Selection of Commensal Skin Bacterial Strains, Potential Contributor to Dysbiosis?
Source: Front Microbiol. 2020 Dec 8;11:591839. doi: 10.3389/fmicb.2020.591839 (PMC7752777; doi:10.3389/fmicb.2020.591839)
Supplement: Supplementary file 3 [file Table_2.XLS]

## Sheet: Feuil2
Supplementary Table 2 - Antibiotics susceptibility profiles.
Antibiotic class		Staphylococcus aureus MFP03		Staphylococcus epidermidis MFP04		Staphylococcus capitis MFP08		Pseudomonas fluorescens MFP05		Corynebacterium tuberculostearicum CIP102622
		Air	80ppm NO2	Air	80ppm NO2	Air	80ppm NO2	Air	80ppm NO2	Air	80ppm NO2
Penicillin	Penicillin G (1 IU)	R	R	R	R	R	R	-	-	R	R
	TIMa (75 – 10 µg)	-	-	-	-	-	-	R	R	-	-
	Ticarcillin (75 µg)	-	-	-	-	-	-	R	R	-	-
	Piperacillin (30 µg)	-	-	-	-	-	-	S	S	-	-
	TZPb (30 – 6 µg)	-	-	-	-	-	-	S	S	-	-
Cephalosporin	Cefoxitin (30 µg)	S	S	R	R	S	S	-	-	-	-
	Cefepime (30 µg)	-	-	-	-	-	-	S	S	-	-
	Ceftazidime (10 µg)	-	-	-	-	-	-	S	S	-	-
Fluoroquinolone	Norfloxacin (10 µg)	S	S	S	S	S	S	-	-	-	-
	Ofloxacin (5 µg)	S	S	S	S	S	S	-	-	-	-
	Moxifloxacin (5 µg)	S	S	S	S	S	S	-	-	S	S
	Levofloxacin (5 µg)	S	S	S	S	S	S	S	S	-	-
	Ciprofloxacin (5 µg)	S	S	S	S	S	S	S	S	S	S
Carbapenem	Doripenem (10 µg)	-	-	-	-	-	-	R	R	-	-
	Imipenem (10 µg)	-	-	-	-	-	-	I	I		-
	Meropenem (10 µg)	-	-	-	-	-	-	R	R	-	-
Monobactam	Aztreonam (30 µg)	-	-	-	-	-	-	R	R	-	-
Aminoside	Gentamicin (10 µg)	S	S	S	S	S	S	S	S	-	-
	Kanamycin (30 µg)	S	S	S	S	S	S	-	-	-	-
	Tobramycin (10 µg)	S	S	S	S	S	S	S	S	-	-
	Amikacin (30 µg)	-	-	-	-	-	-	S	S	-	-
	Netilmicin (10 µg)	-	-	-	-	-	-	S	S	-	-
	Vancomycin (30 µg)	-	-	-	-	-	-	-	-	S	S
Macrolide ; Lincosamide	Erythromycin (15 µg)	S	S	S	S	S	S	-	-	-	-
	Clindamycin (2 µg)	S	S	S	S	S	S	-	-	R	R
Tetracycline	Tetracyclin (30 µg)	S	S	S	S	S	S	-	-	S	S
Others	Colistin (25 µg)	-	-	-	-	-	-	R	R	-	-
	Fosfomycin (50 µg)	-	-	-	-	-	-	S	S	-	-
	Fusidic acid (10 µg)	S	S	S	S	S	S	-	-	-	-
	SXTc (1,25 – 23,75 µg)	S	S	S	S	S	S	-	-	R	R
	Rifampicin (5 µg)	S	S	S	S	S	S	-	-	R	R
	Trimethoprim (5 µg)	S	S	S	S	S	S	-	-	-	-
	Chloramphenicol (30 µg)	S	S	S	S	S	S	-	-	-	-
a Ticarcillin-clavulanic acid (75 – 10 µg)
b Piperacillin-Tazobactam (30 – 6 µg)
c Trimethoprim-Sulphamethoxazole (1,25 – 23,75 µg)
