# Supplementary material for: Deleterious Effects of an Air Pollutant (NO2) on a Selection of Commensal Skin Bacterial Strains, Potential Contributor to Dysbiosis?
Source: Front Microbiol. 2020 Dec 8;11:591839. doi: 10.3389/fmicb.2020.591839 (PMC7752777; doi:10.3389/fmicb.2020.591839)
Supplement: Supplementary file 4 [file Table_3.XLS]

## Sheet: Feuil2
Supplementary Table 3 - P. fluorescens MFP05 motility after air or NO2 80 ppm
	Motility average diameter (mm)a
Motility type	Air	80 ppm
Swimming	41,7 ± 0,4	41,2 ± 0,4
Swarming	34,5 ± 0,3	35 ± 0,3
Twitching	11,5 ± 0,6	10,8 ± 0,4
aData represent the motility average diameter in mm from at least three independent experiments ± standard error of the mean (SEM).
