# Supplementary material for: Deleterious Effects of an Air Pollutant (NO2) on a Selection of Commensal Skin Bacterial Strains, Potential Contributor to Dysbiosis?
Source: Front Microbiol. 2020 Dec 8;11:591839. doi: 10.3389/fmicb.2020.591839 (PMC7752777; doi:10.3389/fmicb.2020.591839)
Supplement: Supplementary file 5 [file Table_4.XLS]

## Sheet: Feuil1
Supplementary Table 4 - Exo-enzymatic activities after gases exposure
		S. aureus MFP03		S. epidermidis MFP04		S. capitis MFP08		P. fluorescens MFP05		C. tuberculostearicum CIP102622
Enzymatic activity	Medium	Air	80 ppm	Air	80 ppm	Air	80 ppm	Air	80 ppm	Air	80 ppm
Lipolytic	Rhodamine B	nd	nd	Yes	Yes	nd	nd	Yes	Yes	Yes	Yes
	Tributyrin	Yes	Yes	Yes	Yes	Yes	Yes	nd	nd	nd	nd
Esterase	Tween 80	Yes	Yes	Yes	Yes	Yes	Yes	Yes	Yes	Yes	Yes
Caseinolytic	Milk	Yes	Yes	Yes	Yes	Yes	Yes	Yes	Yes	No	No
Lecithinase	Egg Yolk	Yes	Yes	Yes	Yes	Yes	Yes	Yes	Yes	No	No
